# Supplementary material for: STAT3 Decoy Oligodeoxynucleotides Suppress Liver Inflammation and Fibrosis in Liver Cancer Cells and a DDC-Induced Liver Injury Mouse Model
Source: Molecules. 2024 Jan 25;29(3):593. doi: 10.3390/molecules29030593 (PMC10856653; doi:10.3390/molecules29030593)
Supplement: Supplementary file 1 [file molecules-29-00593-s001.zip]

Archive with 1 entries (1 files):
- molecules-2759699-supplementary.pdf
